# Supplementary material for: APOE4 rat model of Alzheimer’s disease: sex differences, genetic risk and diet
Source: BMC Neurosci. 2024 Nov 6;25:57. doi: 10.1186/s12868-024-00901-z (PMC11539573; doi:10.1186/s12868-024-00901-z)
Supplement: Supplementary file 2 — Supplementary Material 2: Brain areas [file 12868_2024_901_MOESM2_ESM.xlsx]

## Sheet: Sheet1
	Whole Brain		Cerebellum	Hippocampus		Hypothalamus		Feeding
	'10th cerebellar lobule'		'10th cerebellar lobule'	'CA1 dorsal'		'anterior hypothalamic area'		'accumbens core'
	'1st cerebellar lobule'		'1st cerebellar lobule'	'CA1 hippocampus ventral'		'arcuate nucleus'		'accumbens shell'
	'2nd cerebellar lobule'		'2nd cerebellar lobule'	'CA2'		'dorsal medial nucleus'		'arcuate nucleus'
	'3rd cerebellar lobule'		'3rd cerebellar lobule'	'CA3 dorsal'		'lateral hypothalamus'		'bed nucleus stria terminalis'
	'4th cerebellar lobule'		'4th cerebellar lobule'	'CA3 hippocampus ventral'		'lateral preoptic area'		'central amygdaloid nucleus'
	'5th cerebellar lobule'		'5th cerebellar lobule'	'dentate gyrus dorsal'		'magnocellular preoptic nucleus'		'dorsal raphe'
	'6th cerebellar lobule'		'6th cerebellar lobule'	'dentate gyrus ventral'		'medial mammillary nucleus'		'insular ctx'
	'7th cerebellar lobule'		'7th cerebellar lobule'	'subiculum dorsal'		'medial preoptic area'		'lateral hypothalamus'
	'8th cerebellar lobule'		'8th cerebellar lobule'	'ventral subiculum'		'paraventricular nuclus'		'locus ceruleus'
	'9th cerebellar lobule'		'9th cerebellar lobule'			'posterior hypothalamic area'		'parabrachial nucleus'
	'accumbens core'		'copula of the pyramis'			'premammillary nucleus'		'paraventricular nucleus'
	'accumbens shell'		'crus 1 of ansiform lobule'			'substantia innominata'		'paraventricular nuclus'
	'anterior amygdaloid nucleus'		'crus 2 of ansiform lobule'			'suprachiasmatic nucleus'		'periaqueductal gray thalamus'
	'anterior cingulate area'		'flocculus cerebellum'			'supramammillary nucleus'		'periolivary nucleus'
	'anterior hypothalamic area'		'interposed nucleus'			'supraoptic nucleus'		'substantia innominata'
	'anterior lobe pituitary'		'medial cerebellar nucleus fastigial'			'ventral medial nucleus'		'subthalamic nucleus'
	'anterior olfactory nucleus'		'paraflocculus cerebellum'					'ventral tegmental area'
	'anterior pretectal nucleus'		'paramedian lobule'					'zona incerta'
	'anterior thalamic nuclei'		'simple lobule cerebellum'
	'arcuate nucleus'
	'auditory ctx'
	'basal amygdaloid nucleus'
	'bed nucleus stria terminalis'
	'CA1 dorsal'
	'CA1 hippocampus ventral'
	'CA2'
	'CA3 dorsal'
	'CA3 hippocampus ventral'
	'caudal piriform ctx'
	'central amygdaloid nucleus'
	'central gray'
	'central medial thalamic nucleus'
	'claustrum'
	'cochlear nucleus'
	'copula of the pyramis'
	'cortical amygdaloid nucleus'
	'crus 1 of ansiform lobule'
	'crus 2 of ansiform lobule'
	'dentate gyrus dorsal'
	'dentate gyrus ventral'
	'diagonal band of Broca'
	'dorsal lateral striatum'
	'dorsal medial nucleus'
	'dorsal medial striatum'
	'dorsal raphe'
	'dorsomedial tegmental area'
	'DPGi'
	'ectorhinal ctx'
	'endopiriform nucleus'
	'entorhinal ctx'
	'extended amydala'
	'facial nucleus'
	'flocculus cerebellum'
	'gigantocellular reticular nucleus pons'
	'globus pallidus'
	'granular cell layer'
	'habenula nucleus'
	'inferior colliculus'
	'inferior olivary complex'
	'infralimbic ctx'
	'insular ctx'
	'intercalated amygdaloid nucleus'
	'interpeduncular nucleus'
	'interposed nucleus'
	dentate n. cerebellum
	'lateral amygdaloid nucleus'
	'lateral dorsal thalamic nucleus'
	'lateral geniculate'
	'lateral hypothalamus'
	'lateral orbital ctx'
	'lateral posterior thalamic nucleus'
	'lateral preoptic area'
	'lateral septal nucleus'
	'lemniscal nucleus'
	'locus ceruleus'
	'magnocellular preoptic nucleus'
	'medial amygdaloid nucleus'
	'medial cerebellar nucleus fastigial'
	'medial dorsal thalamic nucleus'
	'medial geniculate'
	'medial mammillary nucleus'
	'medial orbital ctx'
	'medial preoptic area'
	'medial pretectal area'
	'medial septum'
	'median raphe nucleus'
	'motor trigeminal nucleus'
	'neural lobe pituitary'
	'olfactory tubercles'
	'olivary nucleus'
	'parabrachial nucleus'
	'parafascicular thalamic nucleus'
	'paraflocculus cerebellum'
	'paramedian lobule'
	'paraventricular nucleus'
	'paraventricular nuclus'
	'parietal ctx'
	'PCRt'
	'pedunculopontine tegmental area'
	'periaqueductal gray thalamus'
	'periolivary nucleus'
	'perirhinal ctx'
	'pineal gland'
	'pontine nuclei'
	'pontine reticular nucleus caudal'
	'pontine reticular nucleus oral'
	'posterior hypothalamic area'
	'posterior thalamic nucleus'
	'precuniform nucleus'
	'prelimbic ctx'
	'premammillary nucleus'
	'prerubral field'
	'primary motor ctx'
	'primary somatosensory ctx barrel field'
	'primary somatosensory ctx forelimb'
	'primary somatosensory ctx hindlimb'
	'primary somatosensory ctx jaw'
	'primary somatosensory ctx shoulder'
	'primary somatosensory ctx trunk'
	'primary somatosensory ctx upper lip'
	'principal sensory nucleus trigeminal'
	'raphe linear'
	'raphe magnus'
	'raphe obscurus nucleus'
	'red nucleus'
	'reticular nucleus'
	'reticular nucleus midbrain'
	'reticulotegmental nucleus'
	'retrosplenial caudal ctx'
	'retrosplenial rostral ctx'
	'reuniens nucleus'
	'root of trigeminal nerve'
	'rostral piriform ctx'
	'secondary motor ctx'
	'secondary somaotsensory ctx'
	'simple lobule cerebellum'
	'solitary tract nucleus'
	'sub coeruleus nucleus'
	'subiculum dorsal'
	'substantia innominata'
	'substantia nigra compacta'
	'substantia nigra reticularis'
	'subthalamic nucleus'
	'superior colliculus'
	'suprachiasmatic nucleus'
	'supramammillary nucleus'
	'supraoptic nucleus'
	'temporal ctx'
	'tenia tecta ctx'
	'trapezoid body'
	'triangular septal nucleus'
	'ventral anterior thalamic nucleus'
	'ventral lateral striatum'
	'ventral medial nucleus'
	'ventral medial striatum'
	'ventral orbital ctx'
	'ventral pallidum'
	'ventral posteriolateral thalamic nucleus'
	'ventral posteriolmedial thalamic nucleus'
	'ventral subiculum'
	'ventral tegmental area'
	'ventrolateral thalamic nucleus'
	'ventromedial thalamic nucleus'
	'vestibular nucleus'
	'visual 1 ctx'
	'visual 2 ctx'
	'zona incerta'
